# Supplementary material for: Trap-Door Thoracotomy and Clamshell Thoracotomy as Surgical Approaches for Neuroblastoma and Other Thoracic Tumors in Children
Source: Cancers (Basel). 2024 Jan 15;16(2):373. doi: 10.3390/cancers16020373 (PMC10814001; doi:10.3390/cancers16020373)
Supplement: Supplementary file 1 [file cancers-16-00373-s001.zip]

Archive with 2 entries (2 files):
- Clamshell Thoracotomy.mp4
- Trap-door Thoracotomy .mp4
